# Supplementary material for: Using ante-natal clinic prevalence data to monitor temporal changes in malaria incidence in a humanitarian setting in the Democratic Republic of Congo
Source: Malar J. 2018 Aug 29;17:312. doi: 10.1186/s12936-018-2460-9 (PMC6114784; doi:10.1186/s12936-018-2460-9)
Supplement: Supplementary file 2 — Additional file 2. This dataset contains monthly time series data for all 5 MSF locations, including ANC visits, ANC prevalence, and clinical incidence in children under 5 years old. [file 12936_2018_2460_MOESM2_ESM.csv]

ANCprevalence	ANCvisits	location	un5inc
0.072815534	229	Baraka	0.283500379
0.051652893	298	Baraka	0.230944159
0.085846868	227	Baraka	0.199612566
0.079006772	301	Baraka	0.204160701
0.054901961	214	Baraka	0.212751621
0.091370558	298	Baraka	0.422976501
0.131845842	277	Baraka	0.496252
0.142114385	277	Baraka	0.782279121
0.201492537	322	Baraka	1.151688705
0.194410693	429	Baraka	0.847974396
0.185524975	445	Baraka	0.84393161
0.159789948	587	Baraka	0.969763329
0.172055427	476	Baraka	0.73578708
0.117577197	459	Baraka	0.751958225
0.120598592	571	Baraka	0.935399646
0.132530121	478	Baraka	0.655436705
0.134670487	443	Baraka	0.661500884
0.127988748	618	Baraka	0.857576013
0.176408077	544	Baraka	0.813610713
0.208924949	525	Baraka	1.438726522
0.204772902	676	Baraka	1.516044808
0.184331797	537	Baraka	1.224458856
0.208992506	621	Baraka	1.025351638
0.171695402	740	Baraka	0.839383475
0.104130809	518	Baraka	0.624610461
0.11209068	641	Baraka	0.733765687
0.192278577	580	Baraka	0.539206603
0.138582677	529	Baraka	0.425503243
0.116932907	697	Baraka	0.546786827
0.129661017	550	Baraka	0.629663943
0.137392662	584	Baraka	0.830287206
0.173395103	777	Baraka	1.385159606
0.17282127	626	Baraka	1.019287459
0.150206978	763	Baraka	0.847469047
0.159640636	739	Baraka	0.646340436
0.140648012	636	Baraka	0.60136444
0.136752137	758	Baraka	0.574580982
0.134898962	855	Baraka	0.805525141
0.142857143	699	Baraka	0.556893793
0.161917999	633	Baraka	0.411353491
0.131099353	718	Baraka	0.453297397
0.139984532	594	Baraka	0.398719784
0.155584248	696	Baraka	0.892950392
0.169128508	567	Baraka	1.283079255
0.181883024	593	Baraka	1.239619304
0.240305149	814	Baraka	1.766192201
0.194321767	704	Baraka	1.373536596
0.185935638	687	Baraka	1.213341194
0.197218711	751	Baraka	1.03343721
0.156217883	878	Baraka	1.439231871
0.189244384	617	Baraka	1.005643056
0.183651226	904	Baraka	1.0364693
0.174442191	692	Baraka	0.928830119
0.227461859	704	Baraka	1.199191443
0.184466019	892	Baraka	1.866251158
0.221797323	759	Baraka	2.807714984
0.293223559	802	Baraka	3.530868357
0.242290749	1038	Baraka	2.995199191
0.232069971	825	Baraka	2.147224796
0.229357798	735	Baraka	1.893034616
0.212135466	997	Baraka	2.327634128
0.219125683	859	Baraka	1.855638844
0.208839779	797	Baraka	1.66714394
0.18387553	987	Baraka	1.718689463
0.1895466	629	Baraka	1.428114209
0.175257732	736	Baraka	1.24366209
0.183064121	961	Baraka	1.812178893
0.243227991	789	Baraka	3.79567085
0.311192469	940	Baraka	5.239956203
0.071258907	1013	Mweso	0.310010764
0.08203125	984	Mweso	0.261671197
0.09775641	1208	Mweso	0.26941597
0.094182826	1417	Mweso	0.359618565
0.092331768	1176	Mweso	0.411313388
0.081377152	1054	Mweso	0.596876807
0.103759399	1354	Mweso	0.641947717
0.071167883	1056	Mweso	0.45096801
0.068833652	966	Mweso	0.267482517
0.085287847	846	Mweso	0.277546778
0.088421053	892	Mweso	0.252131232
0.06031746	1055	Mweso	0.324420802
0.063573883	1037	Mweso	0.238846946
0.049270073	928	Mweso	0.188235294
0.063793103	1112	Mweso	0.184322034
0.050104384	913	Mweso	0.114104596
0.054924242	1006	Mweso	0.150975047
0.057315234	1224	Mweso	0.477898249
0.053658537	1033	Mweso	0.606965174
0.076677316	1011	Mweso	0.529429956
0.045728039	1269	Mweso	0.81164173
0.104651163	961	Mweso	1.455657492
0.104434907	933	Mweso	1.853619086
0.099273608	1087	Mweso	1.754802374
0.06921944	986	Mweso	1.305705706
0.059581321	879	Mweso	1.016470588
0.062893082	1108	Mweso	0.524232865
0.161425577	788	Mweso	0.220920502
0.094029851	1022	Mweso	0.343486239
0.048672566	993	Mweso	0.411552347
0.040064103	954	Mweso	0.32832618
0.032951289	1058	Mweso	0.23583815
0.038880249	909	Mweso	0.27664155
0.029096478	1000	Mweso	0.236613794
0.031609195	1063	Mweso	0.334394083
0.026356589	915	Mweso	0.241446642
0.042821159	1191	Mweso	0.341550191
0.029177719	662	Mweso	0.151443445
0.029177719	311	Mweso	0.146027201
0.083333333	852	Mweso	0.507808564
0.069319641	1185	Mweso	1.262187727
0.048245614	1084	Mweso	0.871210284
0.055223881	1573	Mweso	0.376458702
0.051401869	1975	Mweso	0.201608023
0.04414003	1466	Mweso	0.124146278
0.054455446	1604	Mweso	0.060201452
0.045248869	1613	Mweso	0.058816637
0.056872038	1562	Mweso	0.074516696
0.038461539	1949	Mweso	0.137269828
0.050798258	1771	Mweso	0.07834902
0.051094891	1721	Mweso	0.07407682
0.03539823	1705	Mweso	0.079079613
0.029027576	2019	Mweso	0.117610624
0.049586777	1645	Mweso	0.136691558
0.063352045	1905	Mweso	0.271021169
0.060229446	1546	Mweso	0.163998354
0.06197479	1454	Mweso	0.200686825
0.042105263	1795	Mweso	0.278671894
0.056308655	1440	Mweso	0.314021107
0.066911091	1422	Mweso	0.445859191
0.074074074	268	Walikale	1.266237158
0.046428571	322	Walikale	1.111614139
0.049586777	367	Walikale	1.213999652
0.072765073	483	Walikale	1.692495212
0.074889868	450	Walikale	1.638168205
0.07816092	437	Walikale	2.005920251
0.126	498	Walikale	2.820825353
0.08411215	431	Walikale	2.379940797
0.118908382	513	Walikale	2.996343375
0.113475177	424	Walikale	2.551279819
0.158031088	383	Walikale	2.288002786
0.1535649	565	Walikale	1.64478545
0.07253886	573	Walikale	1.581131003
0.100192678	507	Walikale	1.806194942
0.10199005	399	Walikale	1.774367718
0.110124334	551	Walikale	2.6431603
0.170575693	448	Walikale	4.492194674
0.187279152	558	Walikale	4.986225895
0.244755245	417	Walikale	4.350780533
0.303614458	408	Walikale	2.817263545
0.298456261	573	Walikale	3.836547291
0.223880597	422	Walikale	2.071901383
0.2486911	365	Walikale	1.926538108
0.424778761	386	Shamwana	0.623165166
0.237113402	332	Shamwana	0.407075357
0.260869565	384	Shamwana	0.41434456
0.253246753	543	Shamwana	0.409983039
0.236111111	475	Shamwana	0.399806155
0.263565892	471	Shamwana	0.330021808
0.297709924	507	Shamwana	0.244245214
0.201754386	430	Shamwana	0.12939181
0.20625	421	Shamwana	0.187545433
0.230125523	567	Shamwana	0.655682094
0.348039216	382	Shamwana	1.13690332
0.30449827	544	Shamwana	0.947904047
0.262443439	440	Shamwana	0.631010021
0.165517241	385	Shamwana	0.730998761
0.244791667	395	Shamwana	1.032316181
0.282926829	478	Shamwana	1.064744961
0.315476191	358	Shamwana	0.96610742
0.264285714	311	Shamwana	0.682355591
0.247706422	393	Shamwana	0.404008558
0.195876289	341	Shamwana	0.374282175
0.174377224	493	Shamwana	0.343204594
0.232	468	Shamwana	0.514806891
0.27946128	552	Shamwana	1.625492625
0.320987654	490	Shamwana	2.134894719
0.34439834	443	Shamwana	2.145098039
0.350710901	454	Shamwana	2.082352941
0.438931298	526	Shamwana	2.643137255
0.343629344	427	Shamwana	1.705882353
0.331058021	410	Shamwana	2.078431373
0.336336336	428	Shamwana	2.384313725
0.350684932	431	Shamwana	1.268627451
0.322164949	460	Shamwana	1.139215686
0.305555556	716	Shamwana	2.354901961
0.406976744	544	Shamwana	3.266666667
0.464454976	550	Shamwana	4.71372549
0.484143763	635	Shamwana	4.103921569
0.530769231	503	Shamwana	3.470588235
0.489473684	485	Shamwana	3.180392157
0.585507246	461	Shamwana	1.918463284
0.488135593	380	Shamwana	1.722785083
0.494577007	594	Shamwana	3.44815693
0.463722398	404	Shamwana	1.784867428
0.493177388	565	Shamwana	1.826255659
0.460285132	598	Shamwana	2.547962923
0.405479452	447	Shamwana	9.397008055
0.519900498	557	Shamwana	3.190196078
0.530612245	716	Shamwana	4.219607843
0.41943734	455	Shamwana	2.780392157
0.461038961	327	Shamwana	2.721568627
0.296296296	178	Shamwana	1.417647059
0.337662338	347	Shamwana	1.815686275
0.326666667	512	Shamwana	2.21372549
0.400907716	708	Shamwana	3.621568627
0.339960239	531	Shamwana	2.003921569
0.331103679	597	Shamwana	1.68627451
0.305769231	535	Shamwana	2.368627451
0.329787234	482	Shamwana	2.266666667
0.485018727	570	Shamwana	4.145098039
0.52715655	357	Shamwana	3.241176471
0.518115942	280	Shamwana	2.647058824
0.504950495	303	Shamwana	2.000405104
0.484848485	363	Shamwana	1.469313348
0.430420712	309	Shamwana	1.21409763
0.459610028	358	Shamwana	1.00749443
0.431192661	351	Shamwana	0.939215686
0.335877863	263	Shamwana	0.701960784
0.358974359	441	Shamwana	0.754901961
0.423076923	390	Shamwana	0.899019608
0.457002457	407	Shamwana	1.33627451
0.516695958	571	Shamwana	1.98627451
0.469879518	499	Shamwana	2.084313725
0.437367304	474	Shamwana	2.02745098
0.325581395	172	Lulimba	1.983050847
0.275362319	138	Lulimba	1.655198583
0.18404908	559	Lulimba	1.844168986
0.255102041	561	Lulimba	1.425246648
0.257352941	724	Lulimba	1.611940299
0.139784946	489	Lulimba	1.24082975
0.090909091	524	Lulimba	1.058689603
0.174603175	620	Lulimba	1.436630407
0.203271028	530	Lulimba	1.313685808
0.202380952	628	Lulimba	1.939792563
0.185585586	591	Lulimba	3.10321275
0.182108626	454	Lulimba	1.584619276
0.179265659	523	Lulimba	1.83733873
0.19460501	519	Lulimba	1.666582343
0.152439024	658	Lulimba	0.867442449
0.13430127	573	Lulimba	0.95623577
0.151145038	719	Lulimba	1.297748545
0.185639229	571	Lulimba	0.696686061
0.169844021	614	Lulimba	0.450796863
0.159895151	763	Lulimba	0.963066026
0.155015198	657	Lulimba	1.438907159
0.258982036	669	Lulimba	4.027573994
0.290268456	683	Lulimba	3.312673919
0.337837838	666	Lulimba	3.355932203
